# Supplementary material for: Gaming My Way to Recovery: A Systematic Scoping Review of Digital Game Interventions for Young People's Mental Health Treatment and Promotion
Source: Front Digit Health. 2022 Apr 7;4:814248. doi: 10.3389/fdgth.2022.814248 (PMC9021794; doi:10.3389/fdgth.2022.814248)
Supplement: Supplementary file 3 [file Data_Sheet_3.xlsx]

## Sheet: Sheet1
AUTHOR, YEAR	NAME OF GAME	STUDY AIM	COUNTRY/ SETTING	PARTICIPANTS (N, characteristics)	HYPOTHESES/QUESTIONS	STUDY METHODOLOGY	THEORY/MODEL/FRAMEWORK	RANDOMIZATION (y/n)	INTERVENTION	CONTROL CONDITION	DIAGNOSES TARGETED	RATINGS ON STEPPED CARE MODEL (0,1,2-3,4)	GAME OBJECT/ DESCRIPTION	DIGITAL PLATFORM	GUIDANCE (y/n, type)	YOUTH/FAMILY/ SERVICE PROVIDER INVOLVEMENT	INVOLVEMENT RATING (1X+2X+3X=4X), X=Youth participation + gameplay (See Table 3 for further details)	OUTCOME MEASURES/INSTRUMENTS	FINDINGS-QUANTITATIVE	FINDINGS-QUALITATIVE	FINDINGS-PLAYER SATISFACTION (Quant/Qual)	BARRIERS/FACILITATORS TO IMPLEMENTATION/ EFFECTIVENESS	ATTRITION (n/%)	ADHERENCE (n/%)	LOSS TO FOLLOW-UP (n/%)
Abroms, 2015	Recovery Warrior	Examined feasibility and acceptability of a body motion-activated videogame targeting opioid relapse prevention among youth in outpatient treatment.	USA/ opioid outpatient clinic.	N=9 participants; ages 18-24, mean 20.6; 88.9% male; self-identified White (66.7%) or Black (33.3%); all treated for opioid addiction, 66.7% for heroin.	NA	Pre-post game assessement.	Social cognitive theory; Reinforcement theory of motivation.	No	4 weekly video game group sessions, 45 min. each (survey, game play and post-game survey).	No	Substance use disorders (SUD).	4	The aim of Recovery Warrior is to destroy drugs that fly at player's 3-dimensional avatar, who runs through the city and brightens as player controls the avatar to avoid touching drugs.	Microsoft Kinect for Windows running on Windows PC.	No: self-guided.	Youth gameplay (1); no participation.	1	Marijuana Resistance Self-efficacy Scale (adapted for opioid use); Penn Alcohol Craving Scale (adapted); urine analysis for abstinence.	After 4 weeks, self-efficacy scores were constant on resistance to drugs; 44.4% remained abstinent at study conclusion.	NA	Satisfaction increased over first 3/4 weeks; more interest, less resistance to treatment if game available; all players recommended playing game weekly as part of treatment; a third recommended daily gameplay.	Problems in keeping participants engaged in treatment for 4 weeks; high attrition not unusual for youth attending outpatient drug treatment facilities; positive features of game may be insufficient to increase attendance; this problem may affect success of the game.	3/9 dropouts by the 4th session.	N=6/9 (66.7%) completers	None
Abroms, 2019	Recovery Warrior	Investigated feasibility of a body motion-activated video game prototype targeting relapse prevention in a community inpatient care program for youth.	USA/ inpatient drug treatment setting.	N=80 participants; ages18-20; 77.5% male; self-identified as White (63.8%), Black (28.8%); not attending school at time of study (65.0%), in HS (26.3%), in college (8.8%); treated for opioid (57.5%) or marijuana (42.5%) use disorders.	NA	Pilot randomized controlled trial (RCT).	Social cognitive theory; Repetition priming; Reinforcement theory of motivation; Social learning.	Yes	Game play participants could play 3 times/week up to 4 weeks; group sessions 3-5 participants for 1 hour, taking turns; game introduced by counselor (2 min.) and debriefing (8-10 min.); choice of games; baseline discharge surveys, and phone surveys at 4- and 8-weeks post discharge.	Yes: TAU	Opioid or Marijuana use disorders.	4	Same as Abroms, 2015.	Microsoft Kinect for Windows running on Windows PC.	Yes: guided.	Youth gameplay (1); no participation.	1	Marijuana Resistance Self-efficacy Scale; Penn Alcohol Craving Scale (adapted); Counselor Alliance Scale (from the Working Alliance Inventory).	Participants played an average 36.6 min. on 3.6 different days. Recovery Ninja rated as most helpful; intervention participants favored refusal skills; game had no effect on drug use at 4/8 weeks post-discharge, except for a benefit reported at 4 weeks for marijuana group; intervention did not produce better results than TAU.	NA	Satisfaction with treatment (inpatient and outpatient care) similar for both groups.	Trial issues: few intervention participants came to the MMTC for outpatient care, and insufficient numbers to offer group game play over a longer time period; higher doses of game play needed, especially for the opioid group.	NA	N=64/80 (80.0%) completed discharge interview; 48 (60.0%) completed 4-week FU interview and 46 (57.5%) completed 8-week FU interview.	A total n=21 intervention participants and n=13 controls were lost to follow-up, but included in the analysis (Fig. 1).
Aventin, 2014	The SIMS Life Stories™	Developed a therapeutic computer game for youth in residential care and assessed it for acceptability and potential therapeutic value.	Northern Ireland/ 2 long-term and 1 intensive residential home for youth.	N=11 residents in 3 homes; ages 12-17; 9 male; n=21 residential social workers trained to deliver game.	Semi-structured questions on game playing experience.	Exploratory qualitative case study.	Skills-oriented therapeutic approach; Attachment, Self-regulation and Competence (ARC) intervention model.	No	Six 1-hour sessions; resident one-on-one with staff; young person played the game while SW delivered emotion regulation skills coaching. Semi-structured post-intervention interview on use of intervention.	No	Complex trauma.	4	The SIMS Life Stories™ is a leisure-oriented computer game, available commercially; residential social workers used scenarios from the game to model and discuss aspects of emotion expression.	Personal computer.	Yes: guided.	Residential social workers delivered intervention and used it in practice; social workers did semi-structured interview on acceptability and potential therapeutic value of intervention; Youth gameplay (1); no participation.	1	NA	NA	3 themes (players and social workers) on perceptions of the intervention; acceptability mainly positive; perceived therapeutic value as tool to engage residents in therapeutic work, build therapeutic relationships.	Most players expressed positive views, noting minor dissatisfaction with time needed for preparation.	Social worker participants noted barriers reflecting lack of fit between protocol and residential context: lack of time, bad timing, volatility of living space, changing needs of adolescents, lack of interest in therapeutic work; client/worker relationships: role tensions for workers as authority figures.	3/11 dropouts	8/11 took part in at least 1 session; 4/11 (36.7%) did post-intervention interview (following the 6 sessions).	None
Baumann, 2020	Minecraft	Investigated whether behavioral tagging can be used to tackle memory problems in children with ADHD and controls using familiar or novel environments.	Germany/ laboratory setting.	N=72 children and adolescents; ages 9-15; mostly male.	H: both children and adolescents with ADHD and control group would show better memory consolidation if a novel environment vs. familiar environment was explored.	Sequential testing of recall after exposure to familiar or novel environments.	Behavioral tagging; Synaptic tagging and capture (STC) theory.	No	Experiment involved exploration of a novel or familiar virtual environment after learning a list of 20 words, followed by memory recall test immediately after, and repeated 24 hours later.	No: but non-random comparisons groups used.	ADHD.	2-3	Minecraft offers 2 virtual environments with comparable experiences: day 1: free exploration (10-20 min. duration); day 2: word learning and immediate testing; 4 groups created based on results; then exploration of different environments; day 3: further recall testing.	Laptop (Dell Inspiron 17 7779).	Yes: guided; experimenters on site.	Youth gameplay (1); no participation.	1	Revised Schedule for Affective Disorders and Schizophrenia-School-Age Children (K-SADS-PL); Junior Temperament and Character Inventory (JTCI); Igroup Presence Questionnaire (IPQ); Child Behavior Checklist (CBCL); Youth Self Report (YSR); Diagnostic Checklist for Disruptive Behavior Disorder (DISYPS-III); Verbal Learning and Memory Test (VLMT) ... 3 more.	ADHD participants who explored a familiar environment showed sig. impaired memory consolidation vs. controls, but sig. better memory consolidation after exploring a novel environment; no such beneficial effects for controls, suggesting that novel behavioral tagging may overcome memory problems in ADHD.	NA	NA	NA	N=4 patients excluded for technical issues or noncompliance during the experiment.	N=68/72 (94.4%) completed the study.	NA
Bobier, 2013	SPARX	Examined feasibility and acceptability of implementing SPARX in a hospital unit for adolescents with serious mental illness.	New Zealand/ inpatient psychiatry ward.	N=20 patients; mean age 16.5 (SD: .69); 60% male; 70% NZ European, 20% Maori, 1 Asian, 1 Pacific Island; average length of admission 47 days (SD: 30 days).	Question: whether SPARX would have appeal for adolescent patients with greater severity of mental illness than participants in previous SPARX trials.	Naturalistic open trial.	Cognitive behavioral therapy.	No	Patients used SPARX at their own pace; a brief satisfaction questionnaire administered after completion of 7 modules, or at discharge, whichever occurred first; module duration 30 min.; real-life applications.	No	SMI (diagnoses not specified).	4	SPARX is a fantasy game. Players choose, customize and control an avatar; mission to rid the world of GNATs (gloomy, negative, automatic thoughts) and restore "balance" in the virtual world; virtual guide; each module has a challenge based on CBT principles.	Personal computer.	No: self-guided.	Youth game satisfaction assessed (2); Youth gameplay (1).	3	Health of the Nation Scale for Children and Adolescents (HoNOSCA); Adolescent Depression Scale (RADS-2); Patient-rated Mood and Feelings Scale (MFQ).	SPARX would appeal to others: n=13 (65%); n=11 (55%) would recommend SPARX to friends.	Most useful aspects: learning about depression; dealing with angry/hurt feelings; identification of positive or helpful thoughts; learning at own pace; a game that could be played in hospital.	18/20 participants felt that SPARX was useful or very useful.	For those who continued beyond Module 1, main impediment to adherence was time constraints (other therapies, ward activities, illness acuity, delayed start); suggestion that e-therapy in inpatient units may have limited therapeutic power. Facilitator: playing game without doctor or nurse present increased enjoyment.	2 patients accepted in the study did not start.	Average module completion: 3/7 (SD: 2); one-third completed 4 or more; 10% completed all 7 modules.	None
Boendermaker, 2016	Shots Game	Compared gamified visual probe task training (VPT-G) with regular VPT training (VPT-R) and placebo (VPT-P) to evaluate motivational effects of game elements that were added to a cognitive bias of attention (CBM-A) task for training attention away from alcoholic beverages.	The Netherlands/ assessment in university lab; training sessions without assessment at home.	N=96 undergraduates; ages 18-28, mean 21.2 (SD 1.8); 71% female; recruited based on drinking behavior (≥5 standard glasses of alcohol/week for men, ≥4 glasses/week for women).	H1: would be a sig. reduction in attentional bias toward alcohol stimuli in treatments vs. placebo; H2: same outcome anticipated for decline in drinking behavior; H3: higher training motivation anticipated with VPT-G only; H4: no change anticipated in motivation to train.	Randomized study.	Cognitive bias modification of attention (CBM-A) for cognitive retraining of selective attention toward alcohol.	Yes	4 training sessions including regular CBM-A training, or "Shots" (gamified version), or placebo. Before-after assessment of motivation to change behavior, motivation to train, drinking behavior and attentional bias for alcohol.	Yes: placebo training.	Hazardous drinking behavior.	1	The Shots Game uses a coin to spin the wheels (i.e., start a new trial) and coin-based reward system. Object is to answer questions (bonuses for quick responses) and move to higher level of play; uses graphics, animations and sound effects.	Personal computer.	No: self-guided.	Youth gameplay (1); no participation.	1	Alcohol Use Disorders Identification Test (AUDIT); Short Readiness to Change Questionnaire (RCQ); Timeline Followback Questionnaire (TLFB); Alcohol Use Questionnaire (AUQ); Motivation to Train Questionnaire (MTQ); training questions (EVAL).	Hazardous drinking found for most of S7 sample (AUQ); Reduced attentional bias, due to high baseline scores for VPT-R; low motivation to train in all groups, includingVPT-G; Motivation to change (drink less) increased in VPT-R and VPT-P, decreased in VPT-G; No reduction in TLFB for binge drinking or alcohol use.	NA	Conclusion that point-based reward system and fancy graphics did not satisfy participant expectations of the game.	Minimal game elements (upgraded visuals and coin-based reward system; no story line, limited progression and personalization options available); visual and auditory game elements may have distracted from training; game training experience disappointing, didn't meet expectations; gamification may have drawbacks if not done optimally.	2/96 dropouts from VPT-R after first training; 6 did not do FU assessment	NA	NA
Botella, 2011	Cockroach Game	Examined whether a serious game can facilitate treatment of a specific phobia and prepare patient for augmented reality (AR) exposure.	Spain/ home.	N=1; age 25; female.	NA	Single case study.	Bio-information theory of emotion; Augmented Reality (AR).	No	Following 14-day baseline period, Cockroach Game and AR applied in separate phases; 5 assessment sessions: initial, after baseline period, after 9-day mobile game interaction, after 1 session of AR exposure, after 2nd 9-day mobile game interaction; FU period.	No	Specific phobia.	2-3	The Cockroach Game is a puzzle game, 15-35 min. duration, involving a series of self-exposure tasks where player becomes familiar with and faces fear by confronting different scenarios that involve interaction with the object of the phobia, in this case cockroaches.	Mobile phone.	No: self-guided.	Youth gameplay (1); no participation.	1	Anxiety Disorders Interview Schedule (ADIS-IV); Target behaviors (fear and avoidance) adapted from Marks & Mathews, 1979; Behavioural Avoidance Test (BAT); Fear of Spiders Test (FSQ); Spider Phobia Beliefs Questionnaire (SPBQ); Subjective Units of Discomfort Scale.	Scores on fear, avoidance decreased with use of the game, but not degree of belief in the negative thought; after one session of AR, all three clinical variables decreased markedly, and further reduction after 2nd exposure; all therapeutic gains maintained at 1-, 3-, 6-, and 12-month FU.	NA	Player found use of the Cockroach Game very helpful.	Many research projects include descriptions of the serious game but not efficacy or clinical utility data; rigorous assessment and testing needed for all new technological developments.	NA	NA	NA
Bowling, 2021	GameSquad	Adapted proven exergaming and telehealth physical activity (PA) coaching intervention for youth who are overweight or obese; expanded intervention for diet, screening for sleep behaviors, tested feasibility and acceptability of including PA engagement.	USA/ home.	N=23; mean age 15.1 (SD: 1.5); n=17 male; diagnoses: ADHD (57%), Autism Spectrum Disorder (52%), Anxiety disorders (26%), depression (26%); 30% on psychiatric medications associated with weight gain.	Primary outcomes examined: feasibility (adherence), engagement (uptake and acceptability) and change in PA pre-post intervention; Secondary outcomes: pre-post changes in self-reported exercise stage of change, sleep duration, hours/week of video game use, mealtime behaviors, body mass index (BMI), blood pressure (BP).	Pilot feasibility and acceptability trial.	Social cognitive theory; Reserve capacity model; Family ecological model.	Yes	10-week intervention; exergames 3 days/week; PA on nongaming days (10 min. in Week 1, increasing to 40 min. /day by Week 4); activities laid out in Challenge Booklet; coaching for participants and caregivers in weeks 1,2,4,5,8,10; REDCap used for data tracking; exit and video game surveys.	Yes: wait list.	Obesity in youth with neurodevelopmental and psychiatric diagnoses (ADHD, ASI, Anxiety, Depression).	0	GameSquad is a constellation of 3 exergames (Just Dance, Shape Up 3, Kinect Sports Season 2) for improving physical activity; delivered remotely using exergaming and virtual child/parent health coaching via videoconference; social support emphasized by gameplay with family or friends; games include motivational messaging to boost self-efficacy and exercise adherence.	Xbox One gaming console with Kinect motion sensor (Microsoft); Skype portal for coaching sessions.	Yes: guided; telehealth coaching.	Parents/caergivers involved on advisory team that adapted GameSquad for youth with NDP; parents/ caregivers involved in screening for the study; youth exit questionnaire with game assessment (2); parent participation in gameplay and counseling sessions; youth gameplay (1).	3	Change of Stages of Exercise-University of Rhode Island Change Assessment; Children's Sleep Habits Questionnaire and Meals in our Household Questionnaire (MIOH) - Problem Mealtime Behaviors subscale.	Intervention participants completed an average 5/6 coaching sessions; they averaged 81.2 min./week of exercise; PA and sleep increased and video game use decreased; pre-post intervention PA/day decreased for controls but not intervention group.	NA	Re exit questionnaire, 67% intended to continue and 89% felt that coaching was helpful; some participants preferred less complex technology and more choice in exergames.	Remotely delivered telehealth intervention reduced barriers to initial participation and promoted continued engagement; coaching met psychosocial needs, independent of exergaming; drop-off in later weeks may have reflected boredom with the limited menu of exergames.	N=1 participant dropped out after initial home visit and training session.	NA	NA
Cangas, 2017	Stigma-Stop	Developed a serious game to increase knowledge and comprehension of mental disorders among young people and to foster empathy.	Spain/ dedicated room at the University of Almeria.	N=522 students from 24 classes at 12 secondary schools; ages 14-18, mean 15.78 (SD: 2.65); 50.7% male, 50.03% female.	NA	Pre-post game assessement.	NA	Yes	Weekly sessions over 3-month study period; 2 groups (20-30 students each) per hour; 1 hour duration; testing immediately before and after gameplay.	Yes: active control.	None: mental health education.	0	Stigma-Stop is an interactive serious game with 4 characters representing depression, agaraphobia, schizophrenia, bipolar disorder; object to interact with the characters and react appropriately, work toward a common goal; 4 minigames: Memory, Trivia, Dali's Runner, Stigma Shooter.	PC, smartphone applications; website.	Yes: guided.	Youth survey on program (2); youth gameplay (1).	3	Questionnaire on Student Attitudes Toward Stigma (Spanish Translation).	Sig. reduction in global pre-post scores for stigma: stronger for dangerousness than for other stereotypes; 75% would recommend Stigma-Stop; greater identification with disorders that stimulated helping acts (depression and panic disorder).	NA	High scores on usefulness of program; lower scores on interest.	NA	NA	NA	NA
Carrasco, 2016	Maya	Explored therapeutic potential and acceptability of adventure video game for depressive patients.	Chile/ home, between therapy sessions.	N=15; ages 15-18; all female; recruited from practices of 5 psychotherapists.	Questions: Is this adventure video game for depression an acceptable tool for use in psychotherapy with adolescent girls? Can the video game help focus therapy on real life issues?	Qualitative: therapist interviews; post-game assessment (patients).	Cognitive behavioral and interpersonal theories; Psychoeducation.	No	Home gameplay; access to game by psychotherapist; online post-game questionnaire with acceptability scale; 2 interviews per therapist on patient participation.	No	Depressive symptomatology.	2-3	In Maya, an adventure game, Maya gets involved with a friend to avoid destruction of a park. Game situations promote and test interpersonal skills, problem solving, behavioral activation, healthy living; average duration: 11.57 min.; most participants played the game once.	PC integrated with web platform.	No: self-guided.	Collaboration, input and approval of game design process by outside experts (2 therapists, 2 psychotherapists, team at the Heidelberg Center for Psychotherapy Research; youth post-game assessment (2); therapist interviews on game as treatment tool; youth gameplay (1).	3	7-item patient acceptability scale.	Total acceptability score: 1.88/7 (SD: l.09): scores <1 (low) (n=4), scores 1.5-2.5 (n=5), scores >2.5 (n=5).	Therapist perspectives: game offers sound treatment approach; fits with psychotherapeutic work; may help communication/connection with patient; content mirrors real life; helped patients externalize emotions; good tool for preventing depression.	5/15 patients had strong opinions on potential benefit of the game.	Since patient may perceive Maya as an extension of the therapeutic relationship, the patient-therapist relationship may influence the game experience, e.g., an oppositional attitude could negatively predispose patients toward the game.	1 participant missing on acceptability test.	NA	NA
Cejudo, 2020	Aislados	Evaluated effects of Aislados game for improving subjective well-being, mental health and emotional intelligence in adolescents.	Spain/ school.	N=187 adolescents; ages 12-17, mean 13.82 (SD: 1.62); 53% female.	H1: Aislados will enhance subjective well-being (SWB); H2: program will increase mental health; H3: program will increase trait emotional intelligence (TEI).	Quasi-experimental repeated measures (pre-post test) design.	Social and emotional learning (SEL).	Yes	28 weekly sessions, 55 min. each, during school year within school schedule; pre-post tests applied to both groups; implementation of intervention in experimental group; post-test measures given to both groups; control group received intervention after study.	Yes: no intervention.	None: mental health prevention study.	0	Aislados, a role-playing game, aims to improve psychological well-being. Players interact with characters while sailing to newly-discovered islands, learning social and emotional skills to understand their personalities, emotional states, problems and situations for developing positive regard.	PC.	No: self-guided.	Youth gameplay (1); no participation.	1	Health-related Quality of Life (KIDSCREEN); Satisfaction with Life Scale (SWLS); Positive and Negative Affect Schedule (PANAS); Mental Health (MH-5); Trait Emotional Intelligence Questionnaire, Adolescents Short From (TEIQue-ASF).	Higher HQOL increased positive affect, better mental health, but no difference in TEI after using Aslados game.	NA	NA	NA	NA	NA	NA
Cheek, 2014	SPARX	Explored acceptability of SPARX by rural youth and desire to access this kind of program.	Australia/ 2 youth-focused community services.	N=16 adolescents; ages 13-18; 12 male; 5 Australian, 4 Aboriginal, 7 NA on ethinicity; 13 self-identified gamers.	Overall interest in transfer of SPARX to a different cultural context.	Qualitative.	Naturalistic, ontological perspective.	No	5 focus group interviews following information sessions and 3 individual interviews; 5-min. video trailer on SPARX and PowerPoint demonstration; predefined questions; researchers as facilitators and observers; thematic analysis.	No	NA	1	SPARX engages user in a fantasy adventure, where player travels to 7 different realms; study participants did not play the game.	PC.	NA	Youth and family assessment and feedback (3); youth gameplay (1).	4	NA	NA	Themes: Personalization, e.g., choice of gender for avatar; engagement, e.g., more interest among gamers and preference for home use (privacy); stigma/negative attitudes of health professionals a major concern.	NA	Relatively less local internet infrastructure in economically deprived or remote areas, limiting private use of the game.	NA	NA	NA
Coyle, 2011	Pesky gNATs	Reviewed 3 exploratory evaluations of the therapeutic game "gNats Island", strengthening evidence for game effectiveness.	Ireland/ therapy sessions.	2 clinical studies with patients, ages 11-16, experiencing anxiety or depression; Study 1: n=6, 4 male; Study 2: n=15, 8 male; Study 3: n=216 mental health professionals working with adolescents.	Interest in how early exploratory studies inform theory, modeling stages and eventual clinical trials; acceptability of intervention by stakeholders.	Multiple case study.	Complex health intervention framework; Cognitive behavioral therapy.	No	A series of case studies based on combined feedback from adolescents and clinicians, using quantitative data from each intervention.	NA	Depression, anxiety and other mental health difficulties.	2-3	gNats Island (renamed Pesky gNATs with author permission) implements CBT skills to support face-to-face clinical interventions with adolescents, 10-15 years old; adventure game on a tropical island; gNATs are little creatures that sting people causing negative thinking; 6 modules on how to identify, capture and challenge gNATs.	PC.	No: self-guided.	Therapist in-study assessment; youth game assessment (2); youth gameplay (1).	3	NA	NA	Review found initial evidence of the potential for Pesky gNATs to assist in adolescent treatment; findings supported clinical observations; evidence that game-based approach can be acceptable to young people and clinicians.	Youth data: 5/6 found game very or extremely enjoyable, 3/6 found it very or extremely helpful, 5/6 would recommend Pesky gNATs; all felt changed since using the game; therapists: game enhanced therapeutic relationships, helped to engage patients with CBT concepts.	Clinician concerns: difficulties with transition from computer to paper workbook, completion of between-session exercises, pacing of information, CBT elements (present/missing), potential sidelining of therapists due to patient interest in game; more personalization needed; client concerns: none, all positive.	NA	NA	NA
David, 2018	Feeling Better (REThink)	Examined whether the Feeling Better mini video game in the REThink therapeutic online platform improves ability to distinguish functional vs. dysfunctional negative emotions in the game environment.	Romania/ unspecified clinical setting.	N=25 middle school students; ages 10-16, mean: 13.4 (SD: .70); 16 male.	NA	Pilot game assessment.	Rational-Emotive Behavior Therapy (REBT); Rational-Emotive Behavioral Coaching (REBC).	No	Single game-playing session, 7 trials in 30 min.; groups of 4 participants; assessment compared change in amount of points acquired for collecting functional emotions; licensed clinical psychologist presented REBT/REBC and debriefed participants.	No	None: mental health prevention study.	0	Feeling Better is an action game where player selects a character and undertakes a flying challenge, collecting functional emotions written on balloons and avoiding dysfunctional emotions that would trigger a retrial; points acquired for correctly collecting functional emotions.	Tablet: Apple iPad Air 2.	Yes: guided by clinical psychologist.	Youth gameplay (1); no participation.	1	NA	Sig. change in acquired points for functional emotions from Trial 1 to Trial 3, indicating better performance in emotional understanding after 3 trials.	NA	NA	Not clear to authors why participant performance decreased after 3 trials or how many would have played to completion without prompting; possibility that the game should be more challenging.	3 participants excluded due to scoring errors.	22/25 (88.0%) completers.	NA
David, 2019	REThink	Tested effectiveness of REThink game for promoting psychological resilience in children and adolescents.	Romania/ 1 middle school and 1 high school.	N=142 healthy children/adolescents; ages 10-16, mean: 13.02 (SD: 2.06); 91 female.	REThink participants would provide sig. better results compared with controls and face-to-face REBE condition on emotional symptoms, emotion regulation skills and general mental health. Also predicted sig. higher satisfaction for REThink compared with REBE.	Randomized clinical trial.	Rational Emotive Behavior Therapy (REBT); Rational Emotive Behavior Education (REBE).	Yes	The REThink (based on REBT therapy) and REBE groups completed the 7 modules over 1 month; duration capped at 50 min. per module in both groups; 5-10 min. debriefing after intervention; pre-post intervention questionnaires; waitlist group received REThink after 6-month FU.	Yes: active control and wait list.	None: mental health prevention study.	0	REThink objectives spanning 7 modules are to distinguish positive, negative and neutral emotions, learn about cognitive processes, avoid irrational beliefs, identify and change irrational thoughts, problem solve, learn relaxation, build and share happiness skills; REThink group played the game twice.	Tablet: Apple iPad Air 2.	Yes: guided by clinical psychologist.	Youth satisfaction rated (2); youth gameplay (1).	3	Strengths and Difficulties Questionnaire- child version (SDQ); Emotion Regulation Index for Children and Adolescents (ERICA); Early Adolescent Temperament Questionnaire-revised (EATQ-R); Functional and Dysfunctional Child Mood Scales- girls and boys versions (FD-CMS); Treatment Satisfaction Visual Analogue Scales (TS-VAS).	REThink had a sig. impact on emotional symptoms (moderate effect size) and on depressive mood (large effect size); also a sig. impact on childrens' ability to regulate their emotions (greater emotional awareness, ability to control emotions).	NA	Sig. differences at mid-intervention on satisfaction between REThink and REBE participants favoring REThink, but no post-test differences.	Facilitators: possibile that results obtained for REThink but not the control may have been due to the attraction of the intervention due to its gamified format; also, positive results in a non-clinical sample support the preventive value of REThink.	N=23 (13.94%) dropped out.	N=142/165 (86.0%) randomized partipants analyzed at post-treatment.	NA
David, 2019a	REThink	Examined mechanisms of change in REThink for helping children/adolescents develop emotional resilience.	Romania/ school settings.	N=142 healthy children/adolescents; ages 10-16, mean: 13.02 (SD: 2.06); 91 female.	Hypothesized that impact of the intervention would be mediated by changes in rational and irrational beliefs. Question: whether effect of REThink on emotional outcomes was moderated by age or gender.	Randomized clinical trial.	Rational Emotive Behavior Therapy (REBT); Rational Emotive Behavior Education (REBE).	Yes	same as David, 2019.	Yes: active control and wait list.	None: mental health prevention study.	0	Same as David, 2019.	iOS application.	Yes: guided by clinical psychologist.	Youth gameplay (1); no participation.	1	Strengths and Difficulties Questionnaire - child version (SDQ); Early Adolescent Temperament Questionnaire-revised (EATQ-R); Child and Adolescent Scale of Irrationality (CASI); Children's Automatic Thoughts Scale-Negative/Positive (CATS-N/P).	Changes in irrational beliefs were sig. mediators for REThink on depressive mood and overall negative emotions. Neither age nor gender moderated the effect of REThink.	NA	NA	NA	N=23 (13.94%) dropped out.	See David, 2019 (86.0%).	NA
David, 2021	REThink	Tested effectiveness of the REThink therapeutic online video game in promoting emotional health in children and adolescents in a pilot study.	Romania/ experiment room at the Babes-Bolyai University.	N=31 children and adolescents; mean age 12.25 (SD: 1.43); n=18/31 girls.	NA	Pre-post game assessment.	Rational Emotive Behavior Therapy (REBT).	No	REThink was delivered sequentially over 3 sessions, completing first 3 levels, levels 4-5, and last level; sessions approximagely 60 min. each.	No	None: mental health prevention study.	0	REThink promotes emotional resilience in children and adolescents; RETMAN= main character and 5 friends; Irrationalizer= enemy who, with servants, sows irrational thinking. Player mission is to help others escape from Irrationalizer, using rationality and happiness; earning keys to next level.	Apple iPad Air 2.	Yes: guided; researchers on site.	Youth satisfaction assessed (2); youth gameplay (1).	3	Strengths and Difficulties Questionnaire- child version (SDQ); Attitudes and Beliefs Scale, Short (ABSs); Child and Adolescent Scale of Irrationality (CASI); Children's Automatic Thoughts Scale- -/+ (CATS-N/P); Problem-Solving Abilities-Visual Analogue Scale (CAS); Treatment Satisfaction VAS (TS-VAS).	Sig. improvement in emotional problems level (SDQ), irrational beliefs level (ABSs), and CASI, and marginally on negative automatic thoughts level (CATS), favoring REThink.	NA	Satisfaction with game remained unchanged (pre-post intervention).	Longer duration of game and more intense practice may be needed to obtain higher magnitude of changes; high satisfaction with the game, maintained pre-post, points to potential of REThink to engage youth.	NA	NA	NA
Ducharme, 2012	RAGE-Control	Described anger control training with RAGE-Control intervention during inpatient psychotherapy sessions.	USA/ inpatient psychiatry unit.	N=1 participant; age 16; female.	NA	Single case illustration from a clinical trial.	Anger control training; Cognitive behavioral therapy.	No	Intervention based on ACT and CBT principles, delivered over 5 consecutive days; 3 components: psychoeducation for anger/aggression, skill development to reduce anger, practice to overcome simulated stress; 2-phase sessions: 35 min. on learning, 15 min. on self-regulation.	No	Depression, suicidal ideation, anger.	4	In RAGE-Control, player maneuvers a spaceship, firing at enemies and withholding fire when friendly spaceships pass by. Baseline (resting) heart rate must be maintained. If heart rate breaks this threshold during game, spaceship becomes ineffective toward incoming enemies.	PC.	Yes: guided by psychotherapist.	Youth satisfaction rated (2); youth gameplay (1).	3	State Trait Anger Expression Inventory- Child and Adolescent (STAXI-CA); Revised Session Reactions Scale (RSRS); Heart rate bpm measurement.	For this patient, decrease in state anger (30-11); decreased trait anger (29-19); improved ability to control heart rate with emotional regulation skills.	NA	Participant rated 4 sessions of ACT plus RAGE-Control as extremely helpful and 1 session as neutral - neither helpful nor hindering; she also reported enjoying treatment, particularly the video game, which likely enhanced her engagement in therapy.	Patient ability to employ coping skills from previous sessions suggested potential of the intervention to teach self-regulation strategies that are retained; skills related well to real-life situations; treatment can be provided in a number of clinical settings; self-regulation skills were generalized to life on the unit, but unknown for outside contexts.	NA	NA	NA
Fagundo, 2014	PlayMancer	Examined changes in physiological variables and brain activity following Video game therapy (VGT) and Cognitive behavioral therapy (CBT).	Spain/ hospital outpatient unit.	N=1 participant; age 28; female.	NA	Single case study.	Video game therapy (VGT); Cognitive behavioral therapy (CBT).	No	10 weekly VGT sessions combined with 16 weekly outpatient group CBT sessions; game is 20 min. duration; anxiety, physiological and impulsivity measures recorded; patient scanned with 1.5-T magnetic resonance scanner before/after the 10-week VGT/CBT.	No	Bulimia nervosa.	2-3	PlayMancer is an interactive scenario game with 3 minigames: The Face of Chronos (planning and decision-making), Treasures of the Sea (to increase emotional regulation and decrease impulsive behaviors, Sign of the Magupta (relaxation).	Virtual reality.	Yes: guided by in-hospital coach, under therapist supervision.	Youth gameplay (1); no participation.	1	Eating Disorder Inventory, Symptom Checklist-90-Revised (SCL-90-R); Temperament and Character Inventory-Revised; Structured clinical interview for DSM-IV Axis I Disorders (SCID-I/II); State-Trait Anxiety Inventory (STAI); Barratt Impulsiveness Scale (BSI-11).	For this patient, rate of binge eating and compensatory behaviors declined after 4th session; abstinence from binging after 6th session; patient symptom-free at 6- and 12-month FU. Reduced impulsivity (BSI-II) and state anxiety after VGT intervention and maintained at FU.	NA	NA	NA	NA	NA	NA
Fleming, 2011	SPARX	Tested efficacy of SPARX for depressive symptoms in youth excluded or alienated from mainstream education.	New Zealand/ schools.	N=32 adolescents; ages 13-16; 56% male; depression scores indicating possible to likely depressive disorder.	Question: whether SPARX would reduce symptoms of depression, anxiety, and hopelessness and improve QOL and locus of control scores vs. results for control group.	Immediate vs. delayed intervention RCT.	Cognitive behavioral therapy.	Yes	Intervention delivered over 5 weeks, with assessments at baseline, 5 weeks and 10 weeks; game duration 30 min.	Yes: wait list.	Depression.	2-3	SPARX is an interactive fantasy game; player meets a "guide" who speaks about depression; player inhabits a personalized character and enters the game world; object is to restore balance there using skills from a "shield against depression"; homework, reflections on learning, applications to real life after each lesson.	PC.	No: self-guided.	Parent involvement in study recruitment; youth satisfaction rated (2); youth gameplay (1).	3	Children's Depression Rating Scale, Revised (CDRS-R); Reynolds Adolescent Depression Scale (RADS-2); Paediatric Quality of Life Enjoyment and Satisfaction Questionnaire (PQ-LES-Q); Spence Anxiety Scale; Kazdin Hopelessness Scale (HPLS); Children's Nowicki-Strickland Internal-External Control Scale - short form (CNSIE).	Sig. greater reduction in CDRS and RADS scores for SPARX players vs. controls; more reduction in symptoms for SPARX than controls; controls also improved when allowed to play SPARX; differences between groups not sig.	NA	Players found the game engaging.	NA	N=8 (all reasons).	32/49 (65.3%) completers.	4 participants lost to follow-up.
Gonsalves, 2019	POD Adventures	Described design and development of POD Adventures as part of a suite of transdiagnostic psychological interventions in a stepped care education system for use in India.	India/ secondary schools in New Delhi and Goa.	Focus Groups: n=46 adolescents; ages 12-16, mean n=14.0; 25 male; grades 8-11; Co-design workshops: n=22; ages 13-15, mean: 14.0; 18 male; grades 8-10; User Testing: n=50 participants; ages 12-17, mean 14.5; 28 female; grades 8-12.	4 specific objectives: to understand access/appropriateness of digital interventions in schools; identify features that enhance engagement; optimize developmental and cultural acceptability and usability; optimize contextual features.	Qualitative.	Stress coping theory.	No	Intervention development based on focus group discussions with student participants and service providers; co-design workshops with same; user testing with students.	No	Depression and anxiety.	1	POD Adventures is a blended problem-solving game developed as part of the Premlum for ADolEscents (PRIDE) research program for adolescents with or at risk for anxiety, depression and conduct difficulties. The program was tailored to a stepped care educational system in India.	Smart phone.	Yes: guided; direct counselor supervision and support.	Co-design workshops with youth and service providers (4); youth consultation at each stage (3); service provider focus groups; youth game testing sessions (2); youth gameplay (1).	10	NA	NA	Findings shaped design/delivery of POD Adventures: supported blended delivery format: i.e., counselor plus smartphone application; simplified language, examples of concepts and practice elements; relatable interactive real-world stories; in-application support/guidance.	NA	Local infrastructure limitations, particularly lack of online functionality, limited design decisions that might harness the full range of benefits of mobile health interventions for this population, or ability to connect with other users.	NA	NA	NA
Hong, 2018	RAW HAND©	Investigated an exposure and response prevention (ERP)-inspired mobile serious game for treatment of obsessive-compulsive disorder.	South Korea/ NA.	15 participants with OCD and 15 healthy controls; 8 female in both groups; mean ages: intervention subjects (24.4: SD: 5.4), controls: (22.5: SD: 2.1).	Hypothesized that the new ERP-inspired serious game would improve clinical symptoms in OCD; that improvement would be associated with altered functional connectivity (FC) within the cortico-striato-thalamo-cortical (CSTC) circuit.	Pre-post game assessment including use of brain imaging.	Exposure and response prevention (ERP) therapy.	No	Pre-game questionnaires; intervention patients scanned to assess brain functional connectivity (FC) with functional magnetic resonance imaging (rs-fMRI). Only they played the game (30 min./day X 5 days/week X 3 weeks) and were reassessed with questionnaires and rs-fMRI immediately after.	Yes: no intervention.	Obsessive-compulsive disorder.	2-3	RAW HAND© is a serious game; platform includes 5 games on topics of contamination/washing, doubting/checking, symmetry/ordering, numbering/counting and unacceptable thought/mental ritual; 30 min. per session; game aims to reduce OCD anxiety and rituals.	Smart phone.	No: self guided.	Youth gameplay (1); no participation.	1	Yale-Brown Obsessive Compulsive Scale (Y-BOCS); Beck Depression Inventory (BDI); Beck Anxiety Inventory (BAI); brain FC measures using resting-state functional magnetic resonance imaging (rs-fMRI).	Differences between two groups in Y-BOCS, BDI and BAI scores. All scores improved in intervention group after gameplay; sig. improvement in Y-BOCS; re re-fMRI, responders showed improved brain connectivity from left dACC seed to right superior frontal gyrus vs. nonresponders.	NA	NA	ERP practice is limited as a treatment by cost, access, and need to conduct exposure exercises between sessions.	N=4/20 (for protocol violations, symptom aggravation and 1 withdrawal).	NA	NA
Huen, 2016	Professor Gooley and the Flame of Mind	Described/evaluated a digital game-based learning (DGBL) game that promotes youth mental health using a positive developmental approach.	Hong Kong/ home.	N= 498 students; mean age 12.6 (SD: 1.2 yrs.); 246 male.	Questions: Does user engagement predict psychological well-being? Does user engagement predict attainment (+/-) on psychological construct? Does user attainment on pychological construct predict psychological well-being?	Quantitative: structural equation modeling.	Cognitive behavioral modification; Positive psychology; Interpersonal skills training.	No	12-week intervention (45 min./week); 8 modules completed sequentially, each structured with adventure trailer, pre-assessment, learning objectives and goals; logbook, post-assessment; role-playing component and minigame.	No	None: mental health prevention study.	0	Professor Gooley and the Flame of Mind is a role-playing, adventure game for enhancing psychological well-being, self-esteem, goal-setting/attainment, hope, gratitude, problem-solving, etc.; users play role of a space intern and take a space journey to 8 planets, instructed by Professor Gooley, to solve a world health crisis.	Internet-based.	No: self-guided.	Youth gameplay (1); no participation.	1	Scales of Psychological Well-being; Children's Automatic Thought Scale; Rosenberg Self-esteem Scale; Procrastination Scale; Children's Hope Scale; Interpersonal Communication Competence Scale; Gratitude Questionnaire; Social Problem-solving Inventory; self-constructed items on engagement (all modules).	Confirmatory factor analyses supported 1-factor model for each construct of interest; SEM results suggested that greater engagement in program activities facilitated user attainment on learning constructs for most modules and enhanced psychological well-being after controlling for initial psychological well-being and initial learning attainment of users.	NA	NA	High attrition rates were a major limitation, similar to other internet-based educational programs or intervention (e-therapy) programs; research suggests that therapist or administrative support may help reduce this problem.	Attrition rates after Module 1 (Modules 2-8): 37%, 47%, 50%, 53%, 56%, 59%, 61%, respectively.	N=192/498 (38.6%) completed all 8 modules; completers for modules 1-7: 498, 312, 265, 249, 235, 221, and 202, respectively.	NA
Hwang, 2021	OCfree	Investigated effectiveness of a mobile CBT program vs. traditional offline CBT for treating OCD.	Republic of Korea/ home and Chung-Ang University Hospital, Psychiatry Dept.	N=31 patients with OCD; mean ages: intervention group: 25.7 (SD: 7.7), controls: 24.7 (SD: 10.7); n=16 female.	H1: a mobile CBT program would be as effective in treating OCD as traditional offline CBT; H2: treatment efficacy of intervention may be associated with increased brain activity in the cortico-striato-thalmo-cortical (CSTC) tract.	Randomized and TAU controlled design.	Cognitive behavioral therapy.	Yes	OCfree has 3 categories: education, quests and serious games, including 7 casual games, each approx. 40 min.; participants used OCfree daily for 6 weeks; baseline and post-intervention tests; weekly meeting with psychiatrist.	Yes: traditional CBT intervention with ERP (exposure and response prevention).	Obsessive compulsive disorder.	2-3	OCfree includes several casual games including a 1) shooting game, 2) break-block game, 3) germ-removing game, 4) doubting and checking game, 5) symmetry and ordering game, 6) numbering and counting game, and 7) mental ritual game.	Mobile app.	Yes: guided; weekly supervision by psychiatrist.	Youth satisfaction survey (2); youth gameplay (1).	3	Yale-Brown Obsessive Compulsive Scale (Y-BOCS); Beck Depression Inventory-II (BDI); Beck Anxiety Inventory (BAI) - all Korean versions; fMRI data.	No group differences on age, years of education, Y-BOC, BDI and BAI scores, or on improvement in OCD; for OCfree group, sig. improvement in BAI scores vs. controls.	NA	10/12 participants completed satisfaction survey; overall satisfaction 3.4/5; lower ratings (2-3) due to minor program errors; 50% would continue using the program and 70% would recommend it to others.	NA	N=4/31 randomized patients excluded after randomization due to health-related issues.	Program compliance: 91.4%; usage: 7 game modules used an average 12.1 times each; 6 education modules 6.0 times each; 10 quest modules 10.8 times each over 6 weeks of program usage.	None
Jander, 2016	What Happened?!	Evaluated whether a web-based computer-tailored intervention is effective in reducing binge drinking after 4 months.	The Netherlands/ schools.	N=2,649 adolescents; ages 15-19; from 34 eligible schools.	Secondary aims: effects of intervention on excessive alcohol use (≥10 drinks/1 occasion) and consumption in previous week (sum of glasses); differential intervention effects for age, gender, educational level.	Cluster randomized RCT.	I-Change (integrated) model.	Yes	Online baseline questionnaire; 3 game sessions based on number of glasses of alcohol typically consumed by player; aimed to find out what happened (after a night of partying); questions/feedback on in-game cell phone; email reminders to finish game; FU assessment.	Yes: no intervention.	Alcohol use disorder (binge drinking).	2-3	In What Happened?!, game sessions start in a bedroom where adolescent wakes up; something is wrong (e.g., wallet gone, etc.); player navigates places and talks to people to get clues about what happened; questions/feedback based on I-Change model, delivered through in-game cell phone.	Computer with internet connection.	No: self-guided.	Youth participation in game development for pilot testing (4); parent assessment of game layout, usability, content; youth gameplay (1).	5	Tests for I-Change concepts (attitude, modeling, social norms, perceived pressure, self-efficacy); linear regression analysis of participant characteristics (gender, age, education level, religion, ethnicity, binge drinking at baseline) X adherence (=number of game sessions played).	Intervention was effective in reducing binge drinking for 15-yr. olds and for 16-yr. olds after 2 sessions; sig. protective factors for intervention on binge drinking: higher education, lower age, being Protestant, Muslim or other religion; sig. protective factors for weekly consumption: being female, higher education.	NA	NA	Higher than expected dropout rates (>50%) may have resulted in too little power of the analyses to detect and reveal effects of the intervention.	Total dropouts: experimental group: 1,166, control condition: 659.	Of n=1,622 randomized to experimental condition, 1,097 (67.63) started 1st game; 467 (28.79%) second, 347 (21.39%) third, 27 (1.66%) fourth session, 0 fifth session = 0 program completion.	NA
Kelders, 2018	This is Your Life	Explored direct impact of gamification on behavioral, cognitive and affective engagement in a web-based mental health intervention and how components interrelated.	The Netherlands/ pilot in a university lab; "real-life" experiment at home or in lab.	Pilot: n=19 university students; real-life experiment: n=75; mean age 23; 64/94 female.	NA	Between-groups experimental design.	Self-determination theory; Positive psychology.	Yes	Web-based positive psychology intervention to improve well-being in general population; introduction plus 8 lessons to complete in 12 weeks; 5 exercises, each with 2 challenges to advance to the following lesson; game duration approximately 30 min.	Yes: active control.	None: mental health prevention study.	0	The game This is Your Life aims to improve well-being; storyline is a journey toward a flourishing life, guided by Professor Happiness, an avatar; visual map in which players travel to different destinations; differences between versions affected layout and wording of feedback.	PC (web-based program).	No: self-guided.	Youth satisfaction rated (2); youth gameplay (1).	3	Personal Involvement Inventory; Positive and Negative Affect Schedule (PANAS); Intrinsic Motivation Inventory (IMI); Flow State Questionnaire of the Positive Psychology Lab (PPL-FSQ); System Usability Scale (SUS); usage statistics recorded.	For real-life experiment: sig. differences on involvement and flow, with higher scores for gamified condition; higher scores for gamified condition on interest and inspiration, also higher on positive emotions (interest, enthusiasm, inspiration, attentiveness).	NA	Participants valued intervention highly, with average rating of 7.8/10, but no sig. differences between groups.	Inability to measure whether the gamified intervention increased cognitive and affective engagement may have been due, in part, to lack of a clear definition of these concepts in the literature; measures other than those used in the study may have better captured the key variable of engagement; lack of power due to small sample.	NA	NA	NA
Kreutzer, 2015	Walk in My Shoes	Determined if expected video game self-efficacy mediates relationship between expectations and reactions to a game-based treatment for PTSD.	USA/ clinical setting.	N=60 undergraduate students; mean age 19.65 (SD: 2.86); 63% female.	H1: Video-game self-efficacy will mediate the relationship between pre-training expectancies and post-training reactions; H2: Video game self-efficacy will partially mediate relationship between expectations and reactions … direct and indirect effects of expectancies through the mechanism of video- game self-efficacy.	Pre-post game assessment.	Expectancy theory; Technology acceptance model (TAM).	No	A web browser-based serious game; 2 segments (pre-and post-deployment) further divided into 7 minigames; pre-game scales and questionnaire, followed by completion of the TAM scale.	No	PTSD.	2-3	Walk in My Shoes familiarizes players with mental health resources, cognitive restructuring and coping strategies; narrative-based; minigames are: Phone Dash (mental health resources), "to-do list" (deployment tasking), Devil's Advocate I and II (cognitive restructuring), Conflict Management and Conflict II (conflict management skills); Garden defense (review).	Web browser.	No: self-guided.	Youth gameplay (1); no participation.	1	Scales developed (Likert-scale ratings) for pre-training expectancies and video-game self-efficacy; Technology Acceptance Model (TAM) Scale.	Expectations sig. predicted reactions and explained sig. proportion of variance in reaction scores; also sig. predicted video game self-efficacy, which also explained sig. proportion of variance; partial mediation, H2 supported; attitudes (self-efficacy, overall expectations) toward game may be altered to increase treatment effectiveness.	NA	NA	NA	NA	NA	NA
Kuosmanen, 2017	SPARX-R	Examined impact of SPARX-R on depression and anxiety symptoms for early high school leavers attending an alternative education (AE) program, Youthreach, in Ireland.	Ireland/ Youthreach Centers.	N=146 students; mean age 17.60 (SD: 1.24); 78 female.	Specific objectives: examine impact of SPARX-R on: 1) depression/anxiety in AE students and 2) psychological well-being, coping and emotion regulation; 3) explore user satisfaction/acceptability and 4) relationship between engagement and outcomes.	Cluster RCT.	Cognitive behavioral therapy.	Yes	CBT-based self-help intervention, a revised version of SPARX, framed as a preventive program; 7 sequential levels, each taking approx. 20-30 min. to complete; teaches CBT skills; gaming elements: goals, challenges, interaction with program characters.	Yes: no intervention.	Depression and anxiety.	2-3	SPARX-R is a revised version of the CBT-based SPARX self-help intervention; content the same but framed as a preventive program; teaches CBT skills; gaming elements: completing goals and challenges, presentation of a narrative and interaction with characters, to facilitate learning.	PC.	No: self-guided.	Parent involvement in game assessment; youth game assessment (2); youth gameplay (1).	3	Short Moods and Feelings Questionnaire (SMFQ); General Anxiety Disorder Rating Scale (GAD-7); Warwick-Edinburgh Mental Well-being Scale (WEMWBS); Coping Strategy Indicator (CSI-S); Emotion Regulation Questionnaire (ERQ); CBT Helpfulness Scale; Program acceptability measured.	Adjusted expressive suppression scores (emotion regulation) between groups sig. different favoring intervention group; higher mean outcome scores at post-intervention vs. baseline for both groups, but no sig. correlation between baseline and intervention scores on any outcomes.	NA	Satisfaction was assessed on a scale of 1 to 10; SPARX-R received an overall satisfaction score of 6/10; was rated most helpful in problem-solving and in recognizing negative throughts, more satisfying relationships, feeling better about oneself, with half the sample endorsing each of these items.	Inadequate sample size and high dropout rates may have affected lack of sig. findings on key measures, and program impact.	Sig. dropout: N=66 in sample at post-intervention.	N=9 (30%) completed entire program; average module completion: 5.3 (76%) with majority (n=26; 87%) completing 4 or more levels; overall satisfaction score: 6.0 (SD: 2.76).	NA
Li, 2013	Ching Ching Story	Assessed effectiveness of a web-based electronic game for enhancing mental health knowledge and problem solving skills in young people.	Hong Kong/ NA.	N=136 undergraduates; age range 17-25, mean 20.82 (SD 1.81); 42 female.	Specific objectives to explore: 1) effectiveness of using digital game-based learning (DGBL) to enhance mental health literacy; 2) learning motivation in DGBL; 3) role of gender in game effectiveness and learning motivation; 4) impact of motivational constructs on mental health literacy.	Pre-post test design.	Stress model of depression; Cognitive behavioral therapy.	No	Participants completed 3-week self-paced game on Facebook; no order of completion; web-based, self-assessment questionnaires before and after game completion; game was played anytime and anywhere during the study period.	No	None: mental health education.	2-3	Ching Ching Story has 10 missions on different mental health concepts to promote literacy; topics: e.g., stress identification and management, relationship stress-coping, goal-directed thinking, affirming strengths, self-concept, cognitive restructuring, conflict resolution, anger management, etc.	Online game.	No: self-guided.	Youth satisfaction rated (2); youth gameplay (1).	3	Self-developed pre-post test measures, except for questions on learning motivation from the Motivated Strategies for Learning Questionnaire (MSLQ).	Sig. improvement in mental health literacy scores for both male and female participants after gameplay. Pretest score sig. affected knowledge improvement (-) on the post-test, as did self-efficacy for learning and performance (+). Test anxiety affected knowledge enhancement (-).	NA	Satisfaction scores on both subscales of the expectancy construct demonstrated participant confidence in the acquisition of mental health knowledge.	NA	N=9/136 did not complete pretest; n=54/127 did not complete both pre- and post-tests.	N=73/127 (57.5%) completers (both pre- and post-test).	N=136 of 221 recruited started the game.
Lucassen, 2015	Rainbow SPARX	Determined acceptability, feasibility and acceptance of Rainbow SPARX among sexual minority youth.	New Zealand/ choice of home, designated high school or youth organization, or study research center.	N=21 sexual minority youth with sig. depressive symptomatology at baseline; ages 13-19, mean 16.5 (SD: 1.6); 52.4% male; 15 (71.4%) NZ European, 2 (9.5%) Maori, 3 (14.3%) Asian; 1 (4.8%) Pacific.	Aims: 1) ascertin acceptability of Rainbow SPARX (based on post-intervention satisfaction questionnaire and completion rates); 2) assess feasibility (recruitment and uptake rates); 3) collect program effectiveness data.	Open pilot trial.	Cognitive behavioral therapy.	No	Computerized self-help program for depression using interactive exercises to engage users; modules, approx. 30 min. each in duration; direct teaching component; users asked to complete 1-2 program levels/week and the entire program within 2 months.	No	Depressive symptoms.	2-3	Rainbow SPARX is a fantasy game; guide explains user mission, challenges and real-life applications; CBT skills represent a "shield against depression" consisting of 6 gems: e.g. "relax", "spot it" (i.d. cognitive distortions), "solve it" (problem solving) etc.; Rainbow SPARX adapted 5.9% of script and game appearance of the original SPARX.	PC (CD-Rom delivered).	No: self-guided.	Collaboration between clinicians and sexual minority youth in developing Rainbow SPARX (4); user satisfaction rated (2); youth gameplay (1).	7	Children's Depression Rating Scale-Revised (CDRS-R); Reynolds Adolescent Depression Scale (RADS-2); Mood and Feelings Questionnaire (MFQ); Paediatric Quality of Life Enjoyment and Satisfaction Questionnaire (PQ-LES-Q); Spence Children's Anxiety Scale (SCAS); Kazdin Hopelessness Scale for Children (Kazdin HPPLS).	Sig. decrease in depressive symptoms from pre- to post-intervention; maintained at 3-month FU; sig. improvement in anxiety (SCAS), hopelessness (Kazdin HPLS) scores, and on sensitivity analyses (CDRS-R; RADS-2) for same period; n=16 (80%) would recommend Rainbow SPARX to a friend; n=17 (85%) found the intervention appealing for others.	NA	High satisfaction ratings indicated that Rainbow SPARX was relevant and engaging.	NA	Atttrition: n=4/21.	N=19/27 (70.4%) completed intervention and post-treatment assessment; 17/27 completed intervention and 3-month FU.	NA
Lucassen, 2021	SPARX	Described the mental health of adolescent intersex SPARX users.	New Zealand/ NA.	N=50 intersex participants from previous study of n=8,922 adolescent users of SPARX (see Lucassen et al, 2020).	NA	Secondary analysis of 5-year usage data for SPARX.	Cognitive behavioral therapy.	No	NA	NA	Depression.	2-3	NA	Personal computer (web-based program).	No: self-guided (but telephone, web-based and email support provided through the program website).	Youth gameplay (multiple studies) (1); no participation.	1	NA	Results showed 78.3% of intersex users had high rates of depression and/or self-harm and suicidal ideation; mean PHQ-A scores sig. higher vs. scores for males and females; could not evaluate post-intervention reductions in depression due to low module completion rates.	NA	NA	Willingness of sexual minority youth with high mental health needs to access a "mainstream" tool like SPARX, but low completion rates suggest need for further adaptation of digital mental health tools to this population.	NA	Only n=3/50 intersex participants completed up to level 4 or more of the 7-module SPARX intervention.	NA
Merry, 2012	SPARX	Evaluated whether SPARX, a new computerized CBT intervention, could reduce depressive symptoms in help-seeking adolescents vs. TAU.	New Zealand/ primary healthcare sites and school counseling services.	N=187 adolescents seeking help for depressive symptoms; ages 12-19, mean age 13.82 (SD: 1.62); 53% female.	H1: SPARX would reduce depressive symptoms, as measured with CDRS-R, as much or more than TAU; H2: SPARX would lead to equal or greater improvement than TAU on self-rated measures of depression, anxiety, hopelessness, QOL and a clinican measure of improvement; changes would be maintained.	Controlled non-inferiority RCT.	Cognitive behavioral therapy.	Yes	CBT-based fantasy game for treating clinically sig. depression; the 7 modules are completed sequentially; players interact with a Guide, who puts game in context, provides education, gauges mood and sets challenges (homework).	Yes: TAU.	Depression.	2-3	In SPARX, the player undertakes challenges to restore balance in a fantasy world; 7 levels (provinces) deliver skills re: 1) finding hope, 2) being active, 3) dealing with emotions; 4) overcoming problems, 5) recognizing unhelpful thoughts, 6) challenging unhelpful thoughts, and 7) bringing it all together (recap).	PC (CD-Rom delivered).	No: self-guided.	Youth participation in game development (4); youth satisfaction rated (2); youth gameplay (1).	7	Primary: Children's Depression Rating Scale-revised; Secondary: Reynolds Adolescent Depression Scale- 2nd ed.; Mood and Feelings Questionnsiare; Paediatric Quality of Life Enjoyment and Satisfaction Scale; Spence Children's Anxiety Scale; Kazdin Hopelessness Scale for Children; Clinician global impression scale on the improvement domain.	SPARX not inferior to TAU on any measure. Results sig. higher for SPARX on Kazdin Hopelessness scale, Mood and Feelings Questionnaire, Spence subscale on anxiety and on remission rates; 76 (95%) of SPARX and 70 (98.6%) of TAU thought SPARX would appeal to other teens; 64 (80.5%) in SPARX group and 68 (95.8%) TAU would recommend SPARX.	NA	Satisfaction, rated at post-intervention and 3-month FU showed that participants most appreciated access to intervention at school/clinic, learning independently and at own pace, doing SPARX at home, that the game had a NZ look and feel and that SPARX was designed for young people.	NA	Dropout: 9% (SPARX 9/94), TAU (8/93).	N=170 (91%) were assessed at post-intervention and 168 (90%) at 3-month FU; re module completion: 69 (86%) in SPARX intervention completed 4+ modules, 48 (60%) completed all 7, and 50 (62%) completed most or all homework.	NA
Mullor, 2019	Stigma-Stop	Compared effectiveness of Stigma-Stop with traditional procedures used in other stigma awareness programs.	Spain/ university.	N=106 students; mean age:males, 23.88 (SD: 10.78), females: 20.34 (SD: 4.27); 76% female.	The serious game expected to have a similar or slightly lower impact versus face-to-face contact …. However, the serious game was expected to prove more effective than an informational talk given by a professional...	Pre-post game assessment.	NA	Yes	Role-playing, puzzle game providing information on 4 psychological disorders and offering ways to react when in contact with affected individuals; randomization to 3 experimental groups (talk, video game and contact) and to a control group.	Yes: no intervention.	None: mental health education.	0	Stigma-Stop introduces 4 characters with mental disorders. Players must collaborate with characters to achieve common goal; questions: whether characters seem well; could players help them; have they felt the same way; 4 minigames (Shooter, Running, Memory, Trivia) are provided to reinforce learning; players receive scores at end of the game.	Game projected on multimedia screen.	No: self-guided.	Youth gameplay (1); no participation.	1	Stigma Attribution Questionnaire (Spanish version).	Stigma-Stop had an effect similar to direct contact with mental health patients and to a talk by professional in reducing stigma (dangerousness, avoidance, segregation and anger); game results better on help variable vs. the talk; diminished stigma re coercion vs. the talk and direct contact.	NA	NA	NA	N=12 dropouts between pre- and post-test; further reduction to n=81 due to incomplete cases and multivariate outliers.	N=81/106 (76.4%) completed all measures.	NA
Olivet, 2019	OnTrack>The Game	Evaluated computer-based role-playing game for young people with first episode psychosis (FEP) to determine feasibility and test attitudes toward treatment and recovery.	USA/ 2 clinical sites for OnTrackNY in New York State.	N=20 service users with non-affective psychosis; ages 18-30, mean age 19.6 (SD: 2.4); 70% male; 45% Hispanic, 80% Black, 20% Caucasian, 50% mixed race; 60% completed some college, 20% some HS, 15% completed HS or GED.	NA	Mixed methods.	Self determination theory; Theory of cognitive apprenticeship.	No	Following baseline assessments, service users played game for 45-60 min. in a single sitting followed by semi-structured interviews on game-playing experience; 2-week FU assessments; 9 clinicians played game and provided feedback.	No	Psychotic disorders (first episode).	2-3	OnTrack>The Game is set in an imaginary new apartment and on visits in the neighborhood; energy-consuming and restorative activities; 4 components: 1) customizing a character; 2) experiences that identify practice and strengthen real-world skills; 3) practical tips; 4) video testimonies of hope and recovery.	Computer-based.	No: self-guided.	Youth and provider questionnaires on game experience (2); youth gameplay (1).	3	Herth Hope Index; Recovery Attitudes Questionnaire (abbreviated); Stigma measure from McGinty et al (2015); Rogers Empowerment Scale; Singh O'Brien Level of Engagement Scale; semi-stuctured qualitative questionnaires.	Significant improvement over time in attitudes to recovery.	Game helped players reflect on experiences, address challenges, practice coping; game conveyed recovery, hope and promoted engagement, confidence in treatment; helpful learning tool for participants and providers; offered recommendations.	Re: virtual gaming format, both providers and participants appreciated game interactivity (customizing characters, planning day, visiting locations); video testimonials greatly appreciated; overall view that game would be helpful in FEP and may assist personal decision-making.	NA	NA	NA	NA
Pinto, 2016	e-SMART-MH	Assessed critical parameters (necessity, acceptability, feasibility, fidelity, safety) of an avatar-based intervention to reduce depressive symptoms.	USA/ university location.	N=60 young adults; ages 18-25, mean 22 (SD: 2.5); 67% female; African American (67%); 75% HS diploma or Bachelor's degree; 58% reported past diagnosis of depression or anxiety.	NA	RCT and qualitative.	Cognitive behavioral-structured communications strategy (SBAR3).	Yes	Study conducted over 12 weeks; game and control interventions delivered 3 times at l-month intervals; game duration 15-20 min.; data collection at baseline, 4, 8, and 12 weeks, and at FU.	Yes: attention-control.	Depression.	2-3	e-SMART-MH is an avatar-based digital therapeutic serious game for practicing effective communication with virtual healthcare provider. Players learn to tell their story, keep diary for mood, sleep, etc., ask for what they need, review and evaluate treatment plan; "repeat" plan to avatar.	Laptop computer.	Yes: guided; virtual coach.	Youth rating of game elements, satisfaction and acceptability (2); youth gameplay (1).	3	Primary: Hospital Anxiety and Depression Scale (HADS); Brief Illness Perception Questionnaire (BIPQ); Social and Emotional Presence Scale; Telepresence Scale; Virtual Support Questionnaire.	Overall results supported necessity, acceptability, fidelity and safety of e-SMART-MH; feasibility results were mixed, but intervention demonstrated greater feasibility when results were benchmarked against TAU.	NA	Participants rated the intervention as acceptable overall, also in terms of intervention providers (virtual coach), content (wanted more AI and self-tailoring); completers described intervention as enjoyable and satisfactory; fidelity was high; intervention shown to be safe.	Feasibility of the intervention was hampered by study location (university), requiring participants with scarce resources to travel for data collection; attrition related more to inconvenience than to the intervention. Facilitator: interaction with a virtual human is known to increase disclosure and lower fear of judgment; connection and support are possible.	N=32/60 lost to attrition; dropout rate 46% over 12 weeks after findings were benchmarked.	N=28/60 (46.7%) completed all data points and were evaluated on primary outcome variable and other outcomes.	NA
Poppelaars, 2016	SPARX	Investigated the prevention effects of 2 depression interventions for mild to moderate depression in Dutch female adolescents with elevated symptoms.	The Netherlands/ home (SPARX), and secondary schools.	N=208 participants with elevated depression symptoms; ages 11-16, mean 13.35 (SD: 0.71); all female; enrolled in year 1 or 2 of various secondary schools; 94.7% Dutch.	H: depressive symptoms would be lower in female adolescents who participated in OVK (Op Volle Kracht- game) intervention and/or SPARX compared with control condition at 12 months post-intervention.	Factorial RCT.	Cognitive behavioral therapy.	Yes	Data collected January-May 2013; SPARX played weekly, at home, 1 level/week; game duration 20-40 min; OVK+SPARX condition included 8 OVK sessions + weekly use of SPARX; questionnaires weekly; depression measured at pre-test, weekly during intervention and at 3, 6, and 12-month FU.	Yes: active monitoring control.	Depression.	2-3	SPARX described as interactive fantasy-based video game with 7 levels, allowing players to practice CBT skills, alleviate depression; game aims to restore balance in a fantasy world plagued by negative thoughts; Op Volle Kracht, 2nd intervention, included 16 lessons, 8 CBT-based (in-person); both interventions included homework.	PC (CD-Rom delivered).	No: self-guided (SPARX).	Youth satisfaction rated (2); youth gameplay (1).	3	Reynolds Adolescent Depression Scale (RADS-2); Children's Depression Inventory (CDI): item 9 (suicidal ideation).	No sig, differences between conditions at screening or any other time point; n=43/208 participants showed depressive symptoms in clinical range at screening (RADS-2 score ≥ 76); sig. decrease in depressive symptoms in all groups over study period; no differences across conditions, including control, showing all to be equally effective.	NA	Participants in both conditions liked SPARX and the control condition, with similar ratings for the two groups.	SPARX not more effective than control and appeal of the game was lower than expected, possibly due to lack of cultural adjustments (other than translation into Dutch); players may have had difficulty relating to the Guide character; SPARX may have been outdated relative to commercial games.	Attrition rates during intervention period: SPARX: n=2; OVK: n=5; OVK + SPARX: n=6; control: n=1.	N=159/208 (76.4%) filled out all questionnaires and n=186 (89.4%) completed 12/13 questionnaires.	Of n=269 who met inclusion criteria, 15 could not be contacted; n=3 lost after randomization.
Poppelaars, 2021	Journey	Investigated potential of Journey, a commercial video game, to prevent exacerbation of depressive symptoms.	The Netherlands/ home.	N=244 adolescents and young adults; ages 17-21 (SD: 1.76); 66.4% female; 93.4% Dutch; 17.27% with depressive symptoms vs. 2.75% for nonparticipating youth.	H: that playing Journey would result in less rejection sensitivity, more redemptive sequences, agency, hope, optimism, problem solving, less rumination and distraction vs. control groups; Question whether promotion of motivation, autonomy, competence and flow in Journey may improve depressive symptoms.	RCT.	NA	Yes	4-week game period; only 1 game completion required (3 hours duration); trailers shown for Journey and Flower (control game) at pre-test; logbook provided and Play Station console with pre-installed game; pre-test questionnaire and instruments; 6 and 12-month post-tests.	Yes: Active and passive control groups.	Depressive symptoms.	2-3	Journey is a social, cooperative adventure game where player transforms the environment at different levels; includes a narrative arc evoking positive or negative emotions; design features in Journey (vs. Flower) correspond to action mechanisms hypothesized to prevent depression.	PlayStation 3 console.	No: self-guided.	Youth game assessment (2); youth gameplay (1).	3	Children's Depression Inventory (CDI); Rejection Sensitivity Questionnaire; Life Story Interview; Global Positive Expectancies Scale; Children's Response Styles Questionnaire; Intrinsic Motivation Inventory (Interest/ Enjoyment Scale); Player Experience of Need Satisfaction Questionnaire.	No positive effects of game on depressive symptoms; older age sig. associated with higher depression, rejection sensitivity and agency in narrative identification; lower hope and optimism, more rumination; decreased symptoms in younger players early on, but later for 17-yr. olds; 50.2% had depressive symptoms at FU.	NA	Journey had more appeal for more highly educated participants, but youth who generally find games less appealing may have been more impacted by the game.	Short intervention period may have limited game effectiveness; "dosage" was left open and most played game only once, needs to be optimized; single playthrough was also inadequate to obtain other results; game mechanics need to be designed specificallly for the research.	Total attrition: n=4 at randomization, n=4 at post-test, n=6 at FU-1; n=7 at FU-2 (Figure 2).	NA	Total lost from randomization to 12-month FU: n=14 (Figure 2).
Pramana, 2018	SmartCAT	Redesigned existing mHealth system (Smartphone-enhanced Child Anxiety Treatment: SmartCAT) using gamification and interactive features and assessed effectiveness of gamification for user engagement and retention.	USA/ home.	N=35 participants meeting criteria for anxiety disorders; ages 9-14, mean 11.19.	Specific aims: redesigned existing SmartCAT system consisting of smartphone app, therapist portal, communication connecting them, including gamification; evaluated utility of new system as adjunct to CBT treatment; assessed effectiveness of gamification using user engagement data.	Quantitative component of an open clinical trial.	Cognitive behavioral therapy.	No	Gamified skill-builder activity included 8 modules; pre-test plus 8 therapy sessions delivered by graduate-trained therapist in CBT who selected appropriate modules.	No	Multiple anxiety disorders.	2-3	SmartCAT provides anxious children with interactive ways to learn important CBT skills, e.g., identification of emotion and somatic symptoms, cognitive restructuring and problem solving through skillbuilder modules; includes an in-vivo coach, interactive games and activities, a home challenge module, weekly tasks.	Android or iPhone (iOS, Apple Inc.).	Yes: therapist guided.	Therapists and children involved in game design (user-centered design (UCD) approach) (4); youth satisfaction rated (2); youth gameplay (1).	7		Usage: patients spent an average 35.59 min. on app and completed 13.00 activities between therapy sessions; app usage of the gamified system was sig. higher than usage of the earlier, nongamified, version of SmartCAT.	NA	Participants were satisfied with visual appearance of app; use of app easy and comfortable; app fit well into daily routines and was helpful in moments of anxiety.	Results showed that symptoms of depression may interfere with engagement in treatment; usage patterns may not have reflected realistic patterns, as participants could not access program on their own smartphones.	NA	N=30/35 (85.7%) participants were enrolled in an open trial phase and completed treatment.	NA
Sanchez, 2015	Arise	Tested feasibility and acceptability of substance abuse relapse prevention tool ("Arise") for adolescents.	USA/ home or inpatient computer lab.	N=9 adolescents (outpatients and inpatients) receiving substance abuse treatment; ages 15-17, mean 16.3; 5 male; 5 self-identified as White, 4 as African American; and n=8 providers; ages 28-50, mean 38.3; 4 female.	NA	Pilot test with surveys and questionnaires.	NA.	No	Pilot test: adolescents reviewed games over 5 weeks at 1 unit/week; surveys on treatment engagement and program; questionnaires; duration 60 min. for games and associated lessons; providers viewed same material over 2 weeks; provider surveys.	No	SUD.	4	Arise consists of 2 games: "Blown Away", for relaxation, switching from substance use to diaphragmatic breathing for stress mgmt; a "stand up", menu-driven game to improve refusal responses to substances; education; identification of barriers; tasks; feedback, practice, relapse prevention, stress and time management.	Computer; tablet.	No: self-guided.	Game prototype evaluated and revised by 5-member consultant board composed of addiction experts; youth and provider satisfaction rated (2); youth gameplay (1).	3	Post-study System Usability Questionnaire; Davis questionnaire; self-constructed measures for study.	Program received strong acceptability ratings from both adolescent patients and treatment providers.	Participants found the prototype informative, engaging and appealing; both groups strongly recommended continuing game development.	Participants expressed strong interest in Arise as achievable, practical and appropriate, a desirable way to deliver an intervention.	Challenges in initial recruitment, to be modified by including a larger geographic area and partnering earlier in the planning phase with substance treatment facilities; low compliance with final urine collection, compensation to be delayed until all aspects of data collection are completed.	None.	N=9/9 (100%) finished the program.	NA
Scholten, 2016	Dojo	Tested effectiveness of a biofeedback video game (Dojo) for adolescents with elevated anxiety.	The Netherlands/ schools.	N=138 adolescents; ages 11-15, average 13.27 (SD: .88); 65% female; 98% Dutch.	H: younger adolescents would report fewer anxiety symptoms at 3-month FU vs. older adolescents; also tested for differential effects on sex.	RCT.	Emotion regulation training, strategies; training heart rate variability (HRV) through biofeedback.	Yes	Adolescents played Dojo or control game, Rayman, six times over three weeks at school, after school hours; pre-post testing and FU assessments examined individual levels of anxiety over time.	Yes: active control.	Anxiety.	2-3	Dojo includes emotion regulation training and HRV feedback; rooms in a hidden temple below an urban subway were designed based on different emotions; Dojo masters instruct players in emotion regulation skills; challenges become more difficult with accelerating heart rate but are overcome by remaining calm.	PC or laptop.	No: self-guided.	Service providers involved in study recruitment; Youth gameplay (1); no participation.	1	Spence Children's Anxiety Scale (SCAS).	Equal improvements in anxiety symptoms in both conditions; no differences based on gender or age.	NA	NA	Equal improvement in anxiety symptoms at FU by both groups may have been due to: 1) choice of an active control that helped reduce frustration/anxiety symptoms, 2) overly long duration of Dojo; 3) influence of group context; 4) possible contamination between groups or prior expectations in both groups.	N=9/138 dropped out during intervention or didn't complete post-test.	N=129 (93.5%) completed post-test; n=126 (91.3%) completed 3-month FU.	Total: 10 participants.
Schuurmans, 2015	Dojo	Assessed feasibility of "Dojo" for use in residential treatment for youth at high risk of anxiety and aggressive behavior.	The Netherlands/ residential treatment centers for youth with severe mental health problems.	N=8 adolescents; 5 male with mild to moderate ID, 3 female with no ID; mean age 14.38 (SD: 1.60).	NA	Pre-post game assessment.	Emotion regulation training, strategies; training heart rate variability (HRV) through biofeedback.	No	Eight 30-min. sessions of gameplay, twice per week for 4 weeks; pre-post intervention measurements based on participant and care worker ("mentor")report.	No	Anxiety/ aggressive behavior.	4	Dojo provides playful training to help high-risk youth learn to manage negative emotions; incorporates relaxation tutorials and emotion regulation techniques; control of heart rate facilitates success in the game; player learns that emotional arousal and physical reactivity are related.	Laptop.	Yes: guided; game sessions supervised by researcher.	youth satisfaction and enjoyment rated (2); youth gameplay (1).	3	Strengths and Difficulties Questionnaire (Dutch version); Spence Children's Anxiety Scale; self-constructed questionnaires.	Self-report scores showed less externalizing behavior from baseline to post-test, and lower anxiety based on participant and caregiver reports; participants reported high compliance and high effort scores on several variables.	NA	High player satisfaction and enjoyment, as predicted.	Barrier: additional funding needed to provide program with additional game experiences in response to player requests for more of what they were offered. Facilitator: Dojo facilitated training in relaxation techniques, not natural for young people; compliance was high in the game environment.	NA	NA	NA
Schuurmans, 2018	Dojo	Examined effectiveness of a biofeedback videogame intervention (Dojo) as an addition to treatment as usual (TAU) for youths with/without intellectual disability (ID) in residential care.	The Netherlands/ 2 residential institutions providing care for youth with or without ID.	N=41 participants with clinical levels of anxiety and externalizing problems; mean age 13.67 (SD: 1.82) (Dojo), 14.26 (SD: 1.94) (Controls); 77.8% male (Dojo), 89.5% male (Controls).	H: participants who played Dojo in addition to TAU would show reduced levels of anxiety and externalizing problems compared with those who received TAU only.	RCT.	Emotion regulation training; CBT-based relaxation techniques (deep breathing, positive thinking, guided imagery).	Yes	Eight 30-min. sessions of gameplay, twice a week for 4 weeks; both conditions assessed at 1 week prior to intervention (baseline), immediately after intervention (week 5) and 4-month FU; participant self-report and care worker ("mentor") report.	Yes: TAU.	Anxiety/ aggressive behavior.	4	In Dojo, the three game rooms were designed to evoke fear, frustration and anger, each with 1-2 tutorials and a matching emotion-evoking minigame (not identified); tutorials challenge players to practice CBT-based relaxation techniques (e.g., deep breathing, muscle relaxation…) and to cope with their emotions.	Laptop.	Yes: guided; game sessions led by first author and 2 research assistants.	Youth satisfaction rated (2); youth gameplay (1).	3	Strengths and Difficulties Questionnaire (Dutch version); Spence Children's Anxiety Scale; self-constructed questionnaires.	Completer-only analyses showed decreases in self-reported anxiety and externalizing problems, and in mentor-reported anxiety at post-treatment for Dojo participants vs. controls; only mentor-reported anxiety was maintained at FU; no effect for mentor-reported externalizing problems.	NA	High satisfaction scores: 4.53/5.0 (SD:.62) for "liked playing Dojo"; 4.0 (SD:.92) for "thinks other youth will like playing Dojo"; 3.88 (SD:1.22) for "liked DOJO being a video game intervention"; 4.53 (SD:1.07) for "Dojo is useful in daily life."	Dojo was not proposed as a stand-alone intervention that could replace interventions in use. Possible disadvantages included lack of possibility to form therapeutic alliances.	Total participant attrition for both conditions: n=6 (Fig. 1).	N= 18/20 (90%) at post-treatment and FU (Dojo); n=19/21 at post-treatment and n=18/21 at FU (TAU) (Fig. 1).	Total 16 mentor reports missing or lost to follow-up (Fig. 1).
Schuurmans, 2021	Muse	Examined effectiveness of Muse, a game-based intervention and TAU for traumatized adolescents in residential care.	The Netherlands/ residential care.	N=77: n=38 intervention participants, mean age 14.93 (SD: 2.63), n=39 controls, mean age 15.31 (SD: 1.91); 60.53% male; Trauma related disorders (intervention group): PTSD (34.29%), Attachment disorder (40%), ADHD (51.43%); comorbidity (71.43%).	H1: playing Muse, in addition to TAU, would result in greater reduction of posttraumatic symptoms and stress vs. TAU alone; H2: playing Muse would lead to reduced anxiety, depression, and aggresssion, as well as improved functioning.	RCT.	Cognitive behavioral therapy.	Yes	Intervention consisted of two 15-20 min. gameplay sessions/week for 6 consecutive weeks.	Yes: TAU.	Trauma-related conditions (PTSD, ADHD, attachment disorder).	4	Muse includes 20 relaxation tutorials, followed by a 3-min. meditation session; 2 tutorials and 2 meditation segments/sessions; intensity of activity in in-game environment (beach or rainforest) tracked by neurofeedback and reflected in game setting by calm winds that pick up with increased brain activity.	iPad with a brain-sensing headband that utilizes neurofeedback.	Yes: guided; gameplay supervised by research assistants.	Youth game enjoyment assessed (2); youth gameplay (1).	3	Children's Revised Impact of Event Scale (CRIES-13); Child and Parent Reports of Posttraumatic Symptoms (CROPS/PROPS); Depression Anxiety Stress Scale (DASS-21); Reactive and Proactive Aggression Questionnaire (RPQ); Parent-rating scale for Reactive and Proactive Aggression (PRPA); Intrinsic Motivation Inventory (IMI).	Muse participants reported sig. lower levels of posttraumatic symptoms and stress vs. controls at post-intervention; fewer post-traumatic symptoms reported by mentors - marginally significant; for Muse participants sig. lower anxiety, aggression and depression vs. controls; intervention effect for posttraumatic symptoms marginally sig. at FU.	NA	Muse was enjoyed significantly more by male participants vs. females, and the intervention effect was stronger for males.	Barrier in inability to implement an active control group, methodologically superior but not permitted in residential setting as no mental health benefits were expected. Result was that intervention participants received additional individual attention (TAU = Muse) vs. controls.	At group allocation stage, n=3 left institution and n=1 declined participation.	Of the 77 participants, 73 (94.81%) completed assigned intervention (Muse or TAU) and T2 measurement; 2-month FU measures completed by n=50 (64.94%).	N=7 Muse participants and n=14 controls were lost.
Shandley, 2010	Reach Out Central	Evaluated Reach Out Central for benefit on alcohol use, use of coping strategies, psychological distress, resilience and life satisfaction.	Australia/ virtual program.	N=266 young people; ages 18-25, mean 20.5 (SD: 2.1); 176 female.	Hypothesized that Reach Out Central users would show improvement across a broad range of mental health indicators after using program and would view it positively.	Pre-post program assessment.	Cognitive behavioral therapy.	No	4 weeks of access to program; pre-post and 2-month FU surveys; program usage statistics (number/length of sessions) recorded.	No	Alcohol use, psychological distress.	1	Players in Reach Out Central take on role of a character (newcomer to town); real-life scenarios; social interaction with others affected by mood, but game actions may improve mood with progress in gameplay; CBT skills support coping for dealing with stress and good mental health.	Personal computer (web-based program).	No: self-guided.	Youth satisfaction and enjoyment rated (2); youth gameplay (1).	3	Alcohol Use Disorders Identification Test (AUDIT); Coping Strategy Indicator; short (SCI-SF); Kessler Psychological Distress Scale (K-10); Resilience Scale-Short (RS); Satisfaction with Life Scale (SWLS).	Sig. pre-post differences for: AUDIT (males higher); K10 and SCI-A (females higher); sig. effect of time at post-program FU for both. Overall preference for informal help-seeking, suggesting that the Internet is a potentially critical source for delivering mental health information.	NA	Reach Out Central was rated 7.12/10 (SD: 2.09) for level of enjoyment; 90% of participants found game easy to use; 86% intended to continue playing the game and 88% would recommend the game to a friend.	Some evidence that storylines had less appeal for male players; some players (n=26) found downloading requirements complicated and time consuming; storylines may not be complex enough to sustain interest or encourage further exploration of response options.	NA	N=154/266 (57.9%) completed post-program survey and 100 completed 2-month FU.	NA
Shepherd, 2015	SPARX	Explored opinions of Maori young people (Taitamariki) and families on cultural relevance of SPARX, a CBT-based computer game intended to help youth with mild to moderate depression, feeling down, stress or anxiety.	New Zealand/ school; sacred meeting place; family homes.	N=26: 19 taitamariki adolescents, including 4 young taitamariki mothers, 7 parents or caregivers, young mothers and adolescents ages 16-18.	NA	Qualitative.	Cognitive behavioral therapy: Kapupapa Maori methodology.	No	7 focus group sessions, 30-60 min. duration; participants shown prototype of SPARX and feedback sought on design, applicability and content; questionnaires with rating scales completed following the sessions.	No	NA	1	SPARX game includes 7 realms (30-40 min. each module); Guide explains the game; player customizes an avatar and goes on quests to the 7 realms, fights off GNATs, meets different characters, solves puzzles and completes minigames; guide explains how to use new skills in real life.	Computer.	No: self-guided.	Youth, CBT clinicians; and various Maori cultural advisors contributed to game design and development (4); youth involved in co-design workshops (4); youth and family assessment and feedback (2); no gameplay.	10	NA	NA	4 themes: SPARX has good face validity; potentially appealing and effective; cultural relevance viewed as important for engaging Maori; whanau important for well-being of youth; ideas for improving SPARX later used to refine the program.	NA	Facilitator: The ability to design e-interventions that appeal to indigenous young people may help reduce barriers they face in accessing help while supporting young people and families living in remote areas. Barrier: Family resources needed for this population to inform them about the program.	NA	NA	NA
Shepherd, 2018	SPARX	Qualitative exploration of Maori adolescent opinions of SPARX after completing the program.	New Zealand/ school.	N=6; ages 14-16, mean 14.67; 5 female; all self-identified as Maori.	NA	Qualitative.	Cognitive behavioral therapy.	No	Interviews lasted about 30 min. and involved questions on main characters, Maori designs in SPARX, computer control mechanism to move the main character, and whanau support for use of the program.	No	NA	2-3	SPARX features that help engage Maori youth: an in-game environment unique to NZ, including Maori words and objects (e.g., waka, a canoe); ability to customize user avatar to represent a Maori person; see also other SPARX studies in the review.	Computer.	No: self-guided.	Youth game evaluation (2); youth gameplay (1).	3	NA	NA	SPARX taught relaxation, cognitive restructuring; improved QOL, hope; helped wanahu; Maori designs appropriate, appreciated; promoted cultural identification; characters helpful, hopeful, easy to understand; game enjoyable, challenges; booklet was a useful resource.	NA	Facilitators: Maori guide and Maori symbols seemed to increase engagement and enhance cultural identity; very few studies have collected feedback from indigenous participants. Barrier: Funding and time constraints precluded integration of family perspectives into the game.	1 eligible participant declined to participate.	NA	NA
Silk, 2020	SmartCAT	Evaluated SmartCAT 2.0 in open trial to establish usability, feasibility, acceptability and preliminary efficacy of brief (8 sessions) CBT combined with SmartCAT.	USA/ university clinic.	N=34 youth; ages 9-14, mean 11.40 (SD: 1.62); 50% female; all met DSM-5 criteria for generalized, separation, and/or social anxiety disorder.	NA	Pre-post game assessment.	Cognitive behavioral therapy.	No	5 assessments and 8 sessions with treatment; pre-post assessments, 2-month FU; youth/parent post-treatment satisfaction measures, app usability; clinician-rated portal usability; intake measures and assessments repeated at post-treament and 2-month FU.	Yes: 2-way communication with therapist via portal.	Anxiety Disorders.	2-3	See Pramana, 2018 re original SmartCAT; 2.0 version adds interactive features: e.g., animation and gaming, context-sensitive, time-based activities in settings that trigger anxiety; therapist customized challenge menu; 4 brief (2-5 min.) interactive games: 1) thought-buster, 2) thought swapper, 3) problem solver and 4) what's the feeling.	Mobile app.	Yes: guided; therapist interaction and messaging.	Youth and parent satisfaction rated (2); youth gameplay (1).	3	Schedule for Affective Disorders and Schizophrenia in School Age Children (K-SADS-PL); Pediatric Anxiey Rating Scale (PARS); Screen for Childhood Anxiety and Related Disorders (SCARED); Penn Emotion Recognition Task; Ambiguous Situations Questionnaire (ASQ); Skill Acquisition Measure (SAM-C); System Usability Scale (SUS); Client Evaluation of Services Questionnaire (SCQ-8).	20 participants (66.67%) no longer met DSM5 criteria for anxiety diagnoses (K-SADS) at post-treatment, increasing to 86.2% at 2-month FU; large reductions in symptom severity (PARS) from pre- to post-treatment; moderate reduction to FU; moderate to large improvement in skill acquisition items from pre-post treatment.	NA	Satisfaction with BCPT+SmartCAT 97% (youth & parents); satisfaction (CSQ-8) 3.58/4 (SD .35) for parents, 3.46 (SD .50) for youth; app was rated highly; usability (84.50: SD 12.70) = A+; therapist-rated usability on clinician portal: 91.17 (SD: 10.98); app used 12 times between sessions, average 5.8 min./day (SD: 8.44) = high engagement.	Adding gamification to SmartCAT appeared to increase engagement in SmartCAT 2.0 vs. preliminary version as did awarding double points for self-initiating the app; efficacy of treatment may be enhanced by opportunities to learn and practice skills in daily life; problem-solving unchanged - needs improvement.	Of n=4 participants who dropped out, 2 withdrew after 1st session, 1 was relocated and 1 cited time constraints.	N=30/34 (88.2%) completed treatment; All 30 participated in FU assessment and 29 completed 2nd assessment.	NA
Stasiak, 2014	The Journey	Examined the feasibility, acceptability and effects of The Journey, a computerized cCBT program for depressed adolescents.	New Zealand/ school counseling departments.	N=36 adolescents seeking help for low mood; ages 13-18, mean 15.2 (SD: 1.5); 41% female; 71% NZ European.	NA	Double blind randomized placebo controlled RCT.	Cognitive behavioral therapy; Psychoeducation (PE).	Yes	7 modules, 25-30 min. duration, each on a different topic; students were asked to complete the program one module at a time over 4-10 weeks; mood monitor followed by quiz to recap previous module; homework; thought diary (cCBT) and personal organizer (CPE); pre-post assessments.	Yes: active control.	Depressive symptoms.	2-3	The Journey is a fantasy game, self-help intervention with CBT content; narrative of a quest through magical lands where content linked to a theme; points earned for completing modules and rewarded with simple minigames; both programs accompanied by a Guidebook, with summaries of each module, space to write goals, answer questions, complete weekly challenges.	Counseling department computers; CD-Rom delivered.	No: self-guided.	Youth feasibility and acceptance rated (2); youth gameplay (1).	3	Primary: Child Depression Rating Scale Revised (CDRS-R); Pediatric Quality of Life Inventory; Reynolds Adolescent Depression Scale (RADS-2); Adolescent Coping Scale (short form); self-reported satisfaction ratings for feasibility and acceptance.	cCBT participants showed sig. greater symptom improvement on CDRS-R than those treated with CPE; 89% of participants liked The Journey and would recommend it to others as is, or after some improvement.	NA	Self-reported satisfaction ratings used to assess feasibility and acceptability; 89% liked the game a lot or thought it was "okay"; they would recommend The Journey to others as is, or after some improvement.	Barriers: authors reported some technical problems that were resolved but viewed negatively by participants; some media-savvy participants viewed the program as "for younger ages."	N=1 cCBT and n=3 controls withdrew at assessment stage (Fig. 2).	N=16/17 (94%) cCBT participants completed full program and post-treatment; n=14/17 (82%) controls completed the intervention.	3 cCBT and 2 controls lost at 1-mo. FU.
van der Meulen, 2019	Pesky gNATs	Described naturalistic deployment of the computer game, Pesky gNATs, by therapists to identify and recommend mental health technologies with greater impact for real-world settings.	Ireland/ therapy sessions.	N=21 therapists with a Pesky gNATs license working with 95 young people (children as young as 6) who started the program and 31 who completed it.	NA	Mixed method survey.	Cognitive behavioral therapy; Developmental psychology; Learning theory.	No	The game is played by young people with clinically significant anxiety or low mood during face-to-face therapy sessions; supplemental mobile phone app to support knowledge transfer; 7-hour online training videos for therapists.	No	Depression; anxiety.	2-3	The Pesky gNATs game aims to provide a child-friendly, individualized introduction to CBT; gNATs are a play on the CBT concept of negative automatic thoughts; players face challenges and learn 1 of 9 skills chosen by therapist to meet their needs; game duration 50 min.	Computer in therapy session; mobile app.	Yes: guided by therapist.	Therapist in-study game assessment; youth gameplay (1); no participation.	1	NA	Estimated age range for game: 6-13 years, mean 8.8 (SD: 1.5); game rated positively for helpfulness in presenting CBT; good fit with therapy style, impact on therapeutic alliance; evidence that serious games may be less appropriate for regular players (gamers).	Themes identified on stages of use, impact on therapy delivery and customization.	Therapists felt that children generally liked the game world and characters; responded well to exercises introduced by the game characters.	Facilitators: helpfulness of intervention was enhanced by child-friendly, metaphor-driven narratives, playful elements, gameplay alongside therapist, and support for changed therapeutic elements. Barriers: Customization by computer viewed unfavorably by many therapists; view that serious games are less appropriate for "gamers."	NA	NA	NA
