# Supplementary material for: Gaming My Way to Recovery: A Systematic Scoping Review of Digital Game Interventions for Young People's Mental Health Treatment and Promotion
Source: Front Digit Health. 2022 Apr 7;4:814248. doi: 10.3389/fdgth.2022.814248 (PMC9021794; doi:10.3389/fdgth.2022.814248)
Supplement: Supplementary file 4 [file Data_Sheet_4.xlsx]

## Sheet: Sheet1
Appendix 4: Quality Rating Table
Quality Assessment of Controlled Intervention Studies, National Heart, Lung, and Blood Institute: https://www.nhlbi.nih.gov/health-topics/study-quality-assessment-tools
Questions:
1. Was the study described as randomized, a randomized trial, a randomized clinical trial, or an RCT?
2. Was the method of randomization adequate (i.e., use of randomly generated assignment)?
3. Was treatment allocation concealed (so that assignments could not be predicted)?
4. Were study participants and providers blinded to treatment group assignment?
5. Were the people assessing the outcomes blinded to participant group assignments?			group assignment?
6. Were the groups similar at baseline on important characteristics that could affect outcomes (e.g., demographics, risk factors, co-morbid health/mental health conditions)?
7. Was the overall drop-out rate from the study at endpoint 20% or lower than the number allocated to treatment?
8. Was the differential drop-out rate (between treatment groups) at endpoint 15% points or lower?
9. Was there high adherence to the intervention protocols for each treatment group?
10. Were other interventions avoided or similar in the groups (e.g., similar background treatments)?
11. Were outcomes assessed using valid and reliable measures, implemented consistently across all study participants?
12. Did the authors report that the sample size was sufficiently large to be able to detect a difference in the main outcome between groups with at least 80% power?
13. Were outcomes reported or subgroups analyzed prespecified (i.e., identified before analyses were conducted)?
14. Were all randomized participants analyzed in the group to which they were originally assigned (i.e., did they use an ITT analysis)?
QR: Quality ratings (good, fair, poor)
CD = cannot determine; NA = not applicable; NR = not reported
Data:
AUTHOR, YEAR	Q1	Q2	Q3	Q4	Q5	Q6	Q7	Q8	Q9	Q10	Q11	Q12	Q13	Q14	QR
Abroms, 2019	Y	NR - randomization technique not reported	NR	NR	NR	N - important differences in age, education, gender, race etc. (Table 1)	N - 42.5% loss to follow-up	Y (11%)	NR - adherence info not reported	Y - both received treatment as usual	Y	N - no power calculations	Y	Y - although not specifically stated	Poor
Bondermaker, 2016	Y - random assignment	NR	NR	NR	NR	N - some group differences on number of drinks/week and alcohol bias measures	Y (11%)	Y	CD - they had some idea of participant motivation to complete training; no info on actual adherence	NR	CD - no info re validity and reliability, or consistent implementation	N	Y	N	Poor
Bowling, 2021	Y	Y	NR	N	Y	N - different psychiatric diagnoses, gender	Y	Y	Y - 91% attended weeks 1 and 2, 64% week 3; 60% attendance all four weeks	NR	Y	Y	Y	Y	Fair
Cangas, 2017	Y	NR	NR	N	N	NR - no demographic information	NR	NR	NR	NR	CD - no info reported on validity and reliability, or on consistent implementation	N - no power calculations	Y	N - but no info on drop-out reported	Poor
Cejudo, 2020	Y - random assignment	NR	NR	N - participants in experimental condition informed of study purposes	CD - participants completed anonymous questionnaire, but no info provided on whether those collecting that data were blinded	CD - pre-test scores on main outcome variables similar across groups, but not reported whether demographic info was stratified by group	NR	NR	CD - participants who did not complete 75% of intervention were excluded, but no info provided on how many participants fit that category	N	Y	NR - no power analysis reported	Y	N	Poor
David, 2019	Y	Y	NR	NR	NR	Y - age was similar, but gender reported overall, as well as grades	Y (14%)	Y	Y	NR	Y	Y	Y	N - participants who did not complete initial assessment treated as drop-outs and removed from analysis	Poor
David, 2019a	Y	Y	NR	N -debriefing included talking about game content and outcomes	NR	Y - similar in age, slightly different in gender and grade distribution (middle school and high school)	Y (14%)	Y	Y	NR	Y	NR	N - study does a post-hoc mediation/moderation analysis of an RCT	N (see above)	Poor
Fleming, 2011	Y	Y	Y	N	N - only 19% of interviews were scored by a blinded research assistant	CD - overall demographic data presented; only baseline symptoms were compared across groups and found to be similar	CD - 44% drop-out, as 17 people excluded after randomization for not meeting criteria; unclear why done in this way	CD - an estimated 18% difference in drop-out between groups - see previous item	NR	N	CD - no reliability info provided	NR	Y	N	Poor
Hwang, 2021	Y	Y	NR	NR	NR	Y	Y - 1 person lost to folllow-up	NR	Y - 91.4% compliance	CD - exclusion for anti-anxiety medication	Y	N - no power calculations	Y	N	Poor
Jander, 2016	Y	NR	NR	N	CD - assessments done online, teachers not blinded, and cannot determine if researchers collecting data were blinded	N - several demographic variables were different across groups	N - 38% of schools dropped out	Y	N - 67% completed one session, 28% completed 2 sessions, 21% three sessions, and 1% four sessions, 0 completed all five sessions	N	N - as outcomes were self-assessed, consistency across groups and participants may not be present	Y	Y	N	Poor
Kelders, 2018	Y	Y	Y	Y	Y	N - large differences in percentages between groups for real-life experiment on all variables, and for nationality in the pilot experiment	Y - no drop-outs, 1 peson excluded	Y - 1 excluded, no drop-outs	NR	N	Y - reliability of measures, CD for consistent implementation, as they were not provided voluntarily by participants	N - sample size reported but insufficient	Y	N - ITT analysis was not used, but only 1 drop-out	Poor
Kuosmanen, 2017	Y	CD	N	NR - researcher not blinded	N - researcher not blinded	N	N	N	N	N	Y	Y	Y	N	Poor
Merry, 2012	Y	Y	Y	N - informed of allocation by the investigator	Y	Y - slightly higher proportion of Asian ethnicity in TAU group	Y (12%)	Y - 6% difference	N - 60% completed full intervention; 85% completed 4+ modules; 62% completed all homework assigments	Y	Y	Y - three below estimated sample size	Y	Y - did both per-protocol and ITT	Fair
Mullor, 2019	Y - random assignment	NR	NR	N	NR	CD - authors did not stratify pre-test variables or demographic characteristics by group	Y (10%)	CD - drop-out by group not reported	NR - adherence info not reported	NR - exclusion criteria not reported	Y	NR - no power analysis reported	Y	N	Poor
Pinto, 2015	Y	NR - reported in another study	NR	Y - participants blinded	NR	CD - demographic characteristics reported as overall summary, baseline primary outcome not different between groups at baseline	N (46%)	CD	Y - only one of 12 did not fully complete the intervention	NR	CD - reliability estimates provided for only some measures	NR	Y	N	Poor
Poppelaars, 2016	Y	Y	Y	N	N	Y	Y (8%)	Y	Y	Y	Reliability NR for 2 measures; 32 participants missing 1+ questionnaires	Y	Y	Y	Fair
Poppelaars, 2021	Y	NR - independent researcher did randomization but not stated whether a random number generator used	NR	NR	NR	Y	Y	Y	CD - no real protocol on how participants should play game, only that they should play at least once	N - not significantly different but not clear what other treatments were	Y	Y	Y	Y - ITT and PP	Fair
Scholten, 2016	Y	NR - randomization technique not reported	NR	N - informed during first session of their allocation	N	N - groups differed in education levels	Y (8%)	Y - less than 1%	Y	Y	Y	Y	Y	Y	Poor
Schuurmans, 2018	Y	Y	CD	N	N - interview conducted by first author who performed randomization	N- groups differed in terms of gender, comorbid diagnoses, receiving another intervention during study	Y	Y	Y - four participants dropped out	N	CD - one measure had good internal consistency, the other was mixed	Y	Y	N	Poor
Schuurmans, 2021	Y	Y	N	N	N	N - differences in mental health diagnoses	N - 35% lost to follow-up	N - 25.9% difference	NR - adherence info not reported	N	Y	Y	Y	Y - ITT and PP	Poor
Stasiak, 2014	Y	Y	Y	Y	Y - success of blinding not formally addressed	N - gender differed substantially between the two groups, on some symptom scores as well	N - overall drop-out 29%	Y - 12% difference	Y - only one did not complete program	Y - at baseline	Y - except for drop-outs	NR - pilot study	Y	Y	Fair
